# Supplementary material for: Evaluating the Performance of a Magnetic Nanoparticle-Based Detection Method Using Circle-to-Circle Amplification
Source: Biosensors (Basel). 2021 May 28;11(6):173. doi: 10.3390/bios11060173 (PMC8226732; doi:10.3390/bios11060173)
Supplement: Supplementary file 1 [file biosensors-11-00173-s001.zip]

Archive with 1 entries (1 files):
- biosensors-1217230-supplementary.pdf
